# Supplementary material for: The Trichohyalin-Like Protein Scaffoldin Is Expressed in the Multilayered Periderm during Development of Avian Beak and Egg Tooth
Source: Genes (Basel). 2021 Feb 10;12(2):248. doi: 10.3390/genes12020248 (PMC7916365; doi:10.3390/genes12020248)
Supplement: Supplementary file 1 [file genes-12-00248-s001.zip]

Archive with 1 entries (1 files):
- Supplement.pdf
